# Supplementary material for: The Effects of CB2R Activation on Inflammatory Pathways in Dermatomyositis
Source: Biomedicines. 2026 Jun 7;14(6):1296. doi: 10.3390/biomedicines14061296 (PMC13296682; doi:10.3390/biomedicines14061296)
Supplement: Supplementary file 1 [file biomedicines-14-01296-s001.zip]

Archive with 1 entries (1 files):
- biomedicines-4204577-supplementary.pdf
